# Supplementary material for: Maternal microbiome disturbance induces deficits in the offspring’s behaviors: a systematic review and meta-analysis
Source: Gut Microbes. 2023 Jul 3;15(1):2226282. doi: 10.1080/19490976.2023.2226282 (PMC10321199; doi:10.1080/19490976.2023.2226282)
Supplement: Supplemental Material [file KGMI_A_2226282_SM2594.zip]

Archive with 3 entries (3 files):
- Supplementary_Table_1.docx
- Supplementary_Table_2.xlsx
- Supplementary_Table_3.xlsx
