# Supplementary material for: Maternal microbiome disturbance induces deficits in the offspring’s behaviors: a systematic review and meta-analysis
Source: Gut Microbes. 2023 Jul 3;15(1):2226282. doi: 10.1080/19490976.2023.2226282 (PMC10321199; doi:10.1080/19490976.2023.2226282)
Supplement: Supplemental Material [file KGMI_A_2226282_SM2594.zip › Supplementary_Table_2.xlsx]

## Sheet: Página1
Supplementary table 2. RoB SYRCLE’s risk of bias
Study	Sequence generation	Baseline characteristics	Allocation concealment	Random housing	Investigator blinding	Random outcome assessment	Assessor blinding	Incomplete outcome data	Selective outcome reporting	Other source of bias
Vuong, 2020	low	low	low	unclear	low	unclear	low	low	low	low
Lebovitz, 2019	low	low	uncler	unclear	low	low	low	low	low	low
Bruce-Keller, 2017	low	low	unclear	low	low	low	low	low	low	low
Tochitani, 2016	low	low	unclear	unclear	low	low	low	low	low	low
Buffington, 2016	low	low	unclear	unclear	low	unclear	low	low	low	low
Champagne-Jorgensen, 2019	low	low	low	low	low	low	low	low	low	low
Yu, 2020	low	low	low	low	low	low	low	low	low	low
Sanguinetti, 2019	low	low	unclear	unclear	low	low	low	low	low	low
Lyu, 2021	low	low	unclear	low	low	low	low	low	unclear	low
Elizabeth, 2021	low	low	unclear	unclear	low	low	low	low	low	low
Xiao, 2020	low	low	low	unclear	low	unclear	low	low	low	low
Afroz, 2021	low	low	unclear	low	unclear	low	low	low	unclear	low
Leclercq, 2017	low	low	unclear	unclear	high	unclear	low	low	low	low
