# Supplementary material for: Maternal microbiome disturbance induces deficits in the offspring’s behaviors: a systematic review and meta-analysis
Source: Gut Microbes. 2023 Jul 3;15(1):2226282. doi: 10.1080/19490976.2023.2226282 (PMC10321199; doi:10.1080/19490976.2023.2226282)
Supplement: Supplemental Material [file KGMI_A_2226282_SM2594.zip › Supplementary_Table_3.xlsx]

## Sheet: Supplementary
Supplementary table 3. Data extraction
DOI	Author / Year	Animal model				Microbiota manipulation	Behavioral analysis		Behavioral Outcomes
		Species	N (study)	Age	Sex		Test	Unity	Mean ctl	SEM ctl	DP CTL	N Ctl	Mean ttd	SEM ttd	DP ttd	N ttd	P value
10.1038/s41586-020-2745-3 (the maternal microbiome modulates fetal neurodevelopment in mice)	Vuong, 2020	C57BL/6N	160	6 - 10 weeks	Males and Females	Antibiotic	Prepulse inhibition (75db)	%	28	4	26.8328	45	40	5	25	25	<0,05
10.1016/j.bbi.2019.07.025 (Lactobacillus rescues postnatal neurobehavioral and microglial dysfunction in a model of maternal microbiome dysbiosis)	Lebovitz, 2019	C57BL/6J	86	21 days	Males and Females	Antibiotic	Three chamber (Sociability)	Score	0.75	0.02	0.131149	43	0.6	0.1	0.655744	43	<0,01
10.1371/journal.pone.0175577 (Maternal obese-type gut microbiota differentially impact cognition, anxiety and compulsive behavior in male and female offspring in mice)	Bruce-Keller, 2017	C57BL/6J	60	5 - 15 weeks	Males	Fecal transpatation	Ultra sonic vocalization (Vocalizing time)	s	2.5	0.4	1.54919	15	1.4	0.35	1.35554	15	0.05
					Females				2.8	0.55	2.13014	15	1.78	0.35	1.35554	15	0.05
					Males		Open field (Time in the inner zone)	s	17.5	2.5	9.68246	15	11	2	7.74597	15	0.01
					Females				14	6	23.2379	15	12	2.5	9.68246	15	ns
					Males		Marble burying (% buried)	%	27	6	23.2379	15	50	5	19.3649	15	0.01
					Females				24	4	15.4919	15	32	4	15.4919	15	ns
					Males		Sucrose preference test (% total intake)	%	76	5.5	21.3014	15	88	1.8	6.97137	15	0.01
					Females				90	0.9	3.48569	15	87	2.4	9.29516	15	ns
10.1371/journal.pone.0138293 (Administration of Non-Absorbable Antibiotics to Pregnant Mice to Perturb the Maternal Gut Microbiota Is Associated with Alterations in Offspring Behavior)	Tochitani, 2016	C57BL/6J	79	4 weeks	Males	Antibiotic	Open field (Inner zone locomotor activity - 60/90min)	n	44.45	10	46.9042	22	5.22222	1	4.24264	18	0.0004
							Social interaction (Time with social novelty)	s	136.61	13	67.55	27	121.7	16	61.9677	15	ns
				8 weeks			Open field (Inner zone locomotor activity - 60/90min)	n	71	19	87.0689	21	23.0556	11	46.669	18	0.0095
10.1016/j.cell.2016.06.001 (Microbial Reconstitution Reverses Maternal Diet-Induced Social and Synaptic Deficits in Offspring)	Buffington, 2016	C57BL/6J	32	7-12 weeks	Males	High fat diet	Social interaction (frequency)	s	0.18	0.02	0.0632456	10	0.07	0.01	0.0316228	10	0.01
							Marble Burying (buried marbles)	n	11	0.5	2.17945	19	14	1	3.74166	14	<0,05
							Open Field (Time in the inner zone)	s	58	2	9.59166	23	39	1	4.58258	21	<0,05
10.1016/j.bbi.2019.11.020 (Prenatal low-dose penicillin results in long-term sex-specific changes to murine behaviour, immune regulation, and gut microbiota)	Jorgensen, 2019	BALB/c	59	43 days	Males	Antibiotic	Three chamber (Time in social chamber)	s	270	30	116.18	15	220	50	187.08	14	ns
					Females		Three chamber (Time in social chamber)	s	190	30	116.18	15	270	30	112.24	14	ns
					Males		Elevated plus maze (Time in the open arms)	s	23	2	7.74597	15	24	2	7.48331	14	ns
					Females		Elevated plus maze (Time in the open arms)	s	17	3	11.619	15	17.5	2.5	9.68246	15	ns
10.1016/j.phrs.2020.105082 (Butyrate, but not propionate, reverses maternal diet-induced neurocognitive deficits in offspring)	Yu, 2020	C57BL/6J	34	6 weeks	ND	Low fiber diet	Elevated plus maze (Time in the open arms)	s	38	2	8	16	23	1	4.24264	18	<0,5
							Barnes Maze (Latency to target)	s	90	10	41.2311	17	145	5	20.6155	17	<0,01
10.1038/s41598-019-48090-8 (Microbiota signatures relating to reduced memory and exploratory behaviour in the offspring of overweight mothers in a murine model)	Sanguinetti, 2019	B6129SF2/J	45	4 weeks	ND	High fat diet	Y maze (Alternation triplets)	n	18	3	15.5885	27	21	2	8.48528	18	ns
							Y maze (Alternation triplets)	n	14	2	6.63325	11	7	2	6.32456	10	<0,07
10.1038/s41598-021-85919-7. (Developmental exposure to silver nanoparticles leads to long term gut dysbiosis and neurobehavioral alterations)	Lyu, 2021	C57BL/6J	22	30 to 120 days	Males and Females	Silver nanoparticles	Barnes Maze (Latency to target)	s	126.19	7.79	25.8365	11	115.31	8.52	29.5141	12	0.05
							Elevated plus maze (Time in the open arms)	s	3.43	1.52	2022-04-05	11	3.33	1.47	2022-09-05	12	ns
							Elevated plus maze (Head Dipping)	s	81.65	11.8	39.1362	11	132.75	21.11	73.1272	12	0.02
10.1186/s42523-021-00099-z (Perinatal exposure to tetracycline contributes to lasting developmental effects on offspring)	Hill, 2021	C57BL/6J	20	35 to 63 days	Males	Antibiotic	Open field (Time in the inner zone)	s	98	4	8.94427	5	96.5	2.5	5.59017	5	ns
					Females		Open field (Time in the inner zone)	s	53.5	5	11.1803	5	52.5	2	4.47214	5	ns
10.1038/s41398-020-0719-8 (Long-term probiotic intervention mitigates memory dysfunction through a novel H3K27me3-based mechanism in lead-exposed rats)	Xiao, 2020	Sprague-Dawley	20	56 to 61 days	Males	Lead acetate	Morris Water Maze (Distance in target)	%	32	1.5	4.74342	10	25	1.5	4.74	10	0.05
10.1038/s41598-021-87678-x (Altered gut microbiome and autism like behavior are associated with parental high salt diet in male mice)	Afroz, 2021	C57BL/6J	52	8 - 10 weeks	Males	High salt diet	Marble Buryng (Buried marble)	%	59.81	4.1	14.7828	13	77.14	3.14	11.7488	14	0.04
					Females		Marble Buryng (Buried marble)	%	65	4.99	17.2859	12	54.42	5.87	21.1646	13	0.41
					Males		Three chamber (Time in social chamber)	s	147.31	9.85	35.5147	13	123.44	3.94	14.7421	14	<0,01
					Females		Three chamber (Time in social chamber)	s	138.45	9.02	31.2462	12	115.79	11.68	42.1128	13	<0,01
10.1038/ncomms15062 Low-dose penicillin in early life induces long-term changes in murine gut microbiota, brain cytokines and behavior	Leclercq, 2017	BALB/c	51	6 weeks	Males and Females	Antibiotic	Three chamber (Time in social chamber)	s	350	12	62.35	27	229	15.3	79.5	24	0.002
					Males		Elevated plus maze (Time in the open arms)	s	32	8	25.2982	10	60	10	34.641	12	<0,01
					Females		Elevated plus maze (Time in the open arms)	s	30	3	12.3693	17	43	5	18.0278	13	ns
Ctl: control; Ttd: treated
